# Supplementary material for: Olfactory Sensilla and Olfactory Genes in the Parasitoid Wasp Trichogramma pretiosum Riley (Hymenoptera: Trichogrammatidae)
Source: Insects. 2021 Nov 5;12(11):998. doi: 10.3390/insects12110998 (PMC8620382; doi:10.3390/insects12110998)
Supplement: Supplementary file 1 [file insects-12-00998-s001.zip]

Archive with 2 entries (2 files):
- insects-1433424-Supplementary Data S1.pdf
- insects-1433424-Table S1.pdf
